# Supplementary material for: Quantitative Trait Loci for Seed Size Variation in Cucurbits – A Review
Source: Front Plant Sci. 2020 Mar 20;11:304. doi: 10.3389/fpls.2020.00304 (PMC7099056; doi:10.3389/fpls.2020.00304)
Supplement: Supplementary file 1 [file Table_1.XLS]

## Sheet: TableS1
Table S1. Summary of genes and pathways regulating seed size variation in plants.
Type	Species	Gene/Protein name	Biological functions	Tissues/development stages	References
IKU–MINI3–SHB1	Arabidopsis	IKU1	VQ motif protein	Endosperm	Garcia et al., 2003; Wang et al., 2010
	Arabidopsis	IKU2	Leucine receptor kinase	Endosperm	Garcia et al., 2003; Luo et al., 2005
	Arabidopsis	MINI3	WRKY transcription factor	Endosperm; Embryo	Luo et al., 2005
	Arabidopsis	SHB1	SYG1 homologous protein	Endosperm; Embryo	Zhou et al., 2009
	B.napus	SHB1	Upstream regulator in IKU pathway	Endosperm	Xiao et al., 2016
Ubiquitin pathway	Arabidopsis	DA1	Ubiquitin receptor protein	Embryo	Li et al., 2008; Dong et al., 2017
	Arabidopsis	DA2	E3 ubiquitin ligase	Integuments	Xia et al., 2013; Dong et al., 2017
	Rice	GW2	E3 ubiquitin ligase	Cell division;cell numbers	Song et al., 2007
	Maize	ZmGW2	E3 ubiquitin ligase	Endosperm; Embryo	Li et al., 2010
	Wheat	TaGW2	E3 ubiquitin ligase		Su et al., 2011
	B. napus	BnaUPL3.C03	HECT E3 ligase	Seed weight	Downes et al., 2003; Charlotte et al.,2019
Hormone regulation	Arabidopsis	ARF2	Auxin response factors	Embryo	Okushima et al., 2005; Schruff et al., 2006
	Arabidopsis	BRI1	BR signaling	Integument; Endosperm ;Embryo	Jiang et al., 2013
	Rice	SRS5	BR signaling	Grain length	Segami et al., 2012; Segami et al., 2017
	Soybean	GmCYP78A5	BR signaling	Seed weight	Du et al., 2017
	Rice	qTGW3	Auxin response factors	Protoplasts	Hu et al., 2018
	Grape	VvHB58	Auxin, gibberellin and ethylene signaling	Seed development	Li et al., 2019
	Soybean	Glyma.02g04660	histidine kinase 1/cytokinin-mediated	Seed width	Assefa et al., 2019
	B. napus	BnaA9.CYP78A9	Auxin biosynthesis pathway	Elongated cells	Shi et al., 2019
Transcription factors	Arabidopsis	AP2	AP2/EREBP transcription factor	Integument	Jofuku et al., 2005
	Arabidopsis	ANT	AP2 transcription factor	Integument	Mizukami and Fischer, 2000
	Soybean	Glyma.19g163900	AP2 domain protein	Seed width	Assefa et al., 2019
	Arabidopsis	TTG2	WRKY transcription factor	Seed coat, Endosperm	Johnson et al., 2002;Garcia et al., 2005
	Rice	OsMADS29	MADS-box transcription factor	Integument, Seed coat	Prasad et al., 2010;Yang et al., 2012
	Rice	OsMADS87	MADS-box transcription factor	Endosperm	Chen et al., 2016
	Rice	WG7	OsMADS1 transcription factor	Grain width	Huang et al., 2019
	Tomato	SlPRE2	bHLH transcription factor	Cell expansion	Zhu et al., 2019
Others	Rice	Os02g0192300	zinc finger protein	Grain weight	Huang et al., 2011
	Rice	GW8	OsSPL16	Cell proliferation and grain filling	Wang et al., 2012
	Rice	GLW7	OsSPL13	cell proliferation	Si et al., 2016
	Rice	GW7	TONNEAU1-recruiting motif protein	Cell proliferation	Wang et al., 2015
	Rice	GS3(Os03g0407400)	γ subunit of G protein	Grain size and weight	Li et al.,2016; Zeng et al.,2020
	Arabidopsis	CYCB1;4	Cyclin protein	Cell cycle	Ren et al., 2018

## Sheet: TableS2
Table S2. Summary of watermelon seed size QTL reported in literature.
No.	Traits	Trait Description	Reported QTL	Revised QTL Name	Chr(LG)	LOD Support	PVE(%)	Additive Effect	Flanking markers							“97103 (V2.0)”		“Charleston Gray”		Parental Lines	Mapping Populations	References Cited
									Left	Marker sequence		Right	Marker sequence		Chr.	Position-1	Position-2	Position-1	Position-2
1	SL	Seed length	SL	sl2.1	LG9	16.6	22.4	0.993	NW0248254	TAAACCTTCACCCAAGTGCAATTTCTCCATCTCTTTGGCATTTAGAAATGGCTTCTGGTT[T/G]GGAGTCCTCTCCTTCGAAGAAGGTTTATCTCCATCAACTTTGAGAAAATGATCGGACAAG		NW0249974	TCATTTTCTCTCTTTCAAGAGTTGAGCTAATTACAGAACCCAATTCTGGATTAGATGACG[A/G]GTGGAATGCAGCCACAGCAGCTGGACAAGCAGCACCACAGAAGCTACCTGTTAGAAGGCA		2	33167535	35489224	33835898	36272902	ZWRM × Citroides	F2	Prothro et al., 2012
2	SL	Seed length	SL	sl3.1	LG11A	3.7	5.4	0.784	NW0250036	AACnTTAAAAAAAAnnGTTnGATGACATGACACTnGGATCAATTCGTGCATGACATGGCG[C/G]TTAGATCAATTTGTGCATATAATTTGAATGCTACCATCAAACCCTTTAGCTTCCGCCTCT		NW0251129	GCAATTGCAGATATGATGCCTGATCATGACAAATGGTCAATTGATATTCCCTGGTCTATC[A/C]ATAAGTAAACATTCTCTGAGGGGACCTAAATCTAAAGATAACAACCTGTTTGACCTTCT		3	5116111	5500537	5368261	5755385	ZWRM × Citroides	F2	Prothro et al., 2012
3	SL	Seed length	SL	sl6.1	LG2	21.1	41.3	–1.065	NW0251236	TGGTCTAAGGGAGGAGAGAGAGTTTGCTTGGCGTCCCCGGAAGCTTGAGAGAAGGAACTT[T/G]GACAAAATTAGAACACGAGGGAAATAAAAATACATTTTACTCAATTTTAAAATTTAAAA		NW0250242	ACTCGTGAATCGGGTAAAGAGTCATCCCCAGAAGCTCTCTCAGCATTTTCTGCTTTCATG[T/C]TTGGTGCCCTCTCGAAATGTATTGCTACAATCTTGACATACCCTGCAATCAGGTAAAAAn		6	5795671	6435293	6093709	6762718	KBS × NHM	RILs	Prothro et al., 2012
4	SL	Seed length	SL	sl6.2	LG2	39.6	69.2	–2.272	NW0248118	ATGCACATCCAACCCTGTCTGAGGTGCTTGATGAACTATTTAAATCAGCCAAGGTCAGTT[T/C]AACATTTTTGTAGATCATGCTTGACCTACAAGACTAGTTCCTATGTCAATGGAATCCAAC		NW0248583	TATGTAGTAGATACATTAGTCCAGGGATGTAATGTACCTAGGCGAGACTTTACTAATTCC[A/G]GTGCGGCCAACAGATGACAACGGGGAACCAGGAGATGGTGAATCACTATTAGGTGAAGTT		6	5049207	6409364	5319100	6736192	ZWRM × Citroides	F2	Prothro et al., 2012
5	SL	Seed length	SL	sl8.1	LG4	4	5.3	0.379	NW0250697	CCAGCTGTTATGGTTGGAAGAATAAATTCAGTGAGTAGACTTCAGTTCTCCTCCATGTAT[A/T]CAAGTGTTTCGGAACCTTGGGGGTGTGGTGGTATTTnAAnTAAGTAATGTTTCCTCTCAG		NW0249249	GCTGCGGAGTCCCAAAGAGGTGACGGAGGAAGAGTATACAAAATTCTACCACTCTCTTGC[A/T]AAGGTAATTGTCCAAAATGCAAGCAGTGAAAAAAnnnTATATGAAAGCACCTTAAGCTGT		8	22760067	25232167	24432801	27010319	KBS × NHM	RILs	Prothro et al., 2012
6	SWD	Seed width	SWD	swd2.1	LG9	18	25.6	0.666	NW0249185	GGCAACCCTAACAAGTGGTTTACAATGATCGATAATGTATATCTTTATGTATGTTGTTCA[T/C]GATGGCCCATTCTGGACAATTTAACAATAGATGTTAGTTCAACTGGCATGATGGTCATAA		NW0249974	TCATTTTCTCTCTTTCAAGAGTTGAGCTAATTACAGAACCCAATTCTGGATTAGATGACG[A/G]GTGGAATGCAGCCACAGCAGCTGGACAAGCAGCACCACAGAAGCTACCTGTTAGAAGGCA		2	31780144	35489224	32388336	36272902	ZWRM × Citroides	F2	Prothro et al., 2012
7	SWD	Seed width	SWD	swd6.1	LG2	15.4	32.8	–0.573	NW0251236	TGGTCTAAGGGAGGAGAGAGAGTTTGCTTGGCGTCCCCGGAAGCTTGAGAGAAGGAACTT[T/G]GACAAAATTAGAACACGAGGGAAATAAAAATACATTTTACTCAATTTTAAAATTTAAAA		NW0250242	ACTCGTGAATCGGGTAAAGAGTCATCCCCAGAAGCTCTCTCAGCATTTTCTGCTTTCATG[T/C]TTGGTGCCCTCTCGAAATGTATTGCTACAATCTTGACATACCCTGCAATCAGGTAAAAAn		6	5795671	6435293	6093709	6762718	KBS × NHM	RILs	Prothro et al., 2012
8	SWD	Seed width	SWD	swd6.2	LG2	43.1	69.3	–1.380	NW0248118	ATGCACATCCAACCCTGTCTGAGGTGCTTGATGAACTATTTAAATCAGCCAAGGTCAGTT[T/C]AACATTTTTGTAGATCATGCTTGACCTACAAGACTAGTTCCTATGTCAATGGAATCCAAC		NW0248583	TATGTAGTAGATACATTAGTCCAGGGATGTAATGTACCTAGGCGAGACTTTACTAATTCC[A/G]GTGCGGCCAACAGATGACAACGGGGAACCAGGAGATGGTGAATCACTATTAGGTGAAGTT		6	5049207	6409364	5319100	6736192	ZWRM × Citroides	F2	Prothro et al., 2012
9	100SWT	100-seed weight	100SWT	100swt2.1	LG9	3.1	4.8	0.583	NW0250857	TTGGTTTAGATTTGTTTAGAAGGAAGGTATTGGGTAGGAATAATAATTnGGGGTTTnGGA[A/T]TGACAGACAGACAAGGCATCAATGCTGGATGAGATCATAGACTATGTAAAGTTTCTCCAG		NW0249185	GGCAACCCTAACAAGTGGTTTACAATGATCGATAATGTATATCTTTATGTATGTTGTTCA[T/C]GATGGCCCATTCTGGACAATTTAACAATAGATGTTAGTTCAACTGGCATGATGGTCATAA		2	31068411	31780145	31637455	32388336	KBS × NHM	RILs	Prothro et al., 2012
10	100SWT	100-seed weight	100SWT	100swt2.2	LG9	10.2	16	0.971	NW0249185	GGCAACCCTAACAAGTGGTTTACAATGATCGATAATGTATATCTTTATGTATGTTGTTCA[T/C]GATGGCCCATTCTGGACAATTTAACAATAGATGTTAGTTCAACTGGCATGATGGTCATAA		NW0249974	TCATTTTCTCTCTTTCAAGAGTTGAGCTAATTACAGAACCCAATTCTGGATTAGATGACG[A/G]GTGGAATGCAGCCACAGCAGCTGGACAAGCAGCACCACAGAAGCTACCTGTTAGAAGGCA		2	31780145	35489224	32388336	36272902	ZWRM × Citroides	F2	Prothro et al., 2012
11	100SWT	100-seed weight	100SWT	100swt6.1	LG2	13.5	26.9	–1.371	NW0251236	TGGTCTAAGGGAGGAGAGAGAGTTTGCTTGGCGTCCCCGGAAGCTTGAGAGAAGGAACTT[T/G]GACAAAATTAGAACACGAGGGAAATAAAAATACATTTTACTCAATTTTAAAATTTAAAA		NW0250242	ACTCGTGAATCGGGTAAAGAGTCATCCCCAGAAGCTCTCTCAGCATTTTCTGCTTTCATG[T/C]TTGGTGCCCTCTCGAAATGTATTGCTACAATCTTGACATACCCTGCAATCAGGTAAAAAn		6	5795671	6435293	6093709	6762718	KBS × NHM	RILs	Prothro et al., 2012
12	100SWT	100-seed weight	100SWT	100swt6.2	LG2	37.6	73.6	–3.523	NW0248118	ATGCACATCCAACCCTGTCTGAGGTGCTTGATGAACTATTTAAATCAGCCAAGGTCAGTT[T/C]AACATTTTTGTAGATCATGCTTGACCTACAAGACTAGTTCCTATGTCAATGGAATCCAAC		NW0248583	TATGTAGTAGATACATTAGTCCAGGGATGTAATGTACCTAGGCGAGACTTTACTAATTCC[A/G]GTGCGGCCAACAGATGACAACGGGGAACCAGGAGATGGTGAATCACTATTAGGTGAAGTT		6	5049207	6409364	5319100	6736192	ZWRM × Citroides	F2	Prothro et al., 2012
13	100SWT	100-seed weight	100SWT	100swt8.1	LG4	5	7.9	0.738	NW0249873	CCTCTGCCGCCGCCGCCTCGTCTCTCCGACCACCAAAAnCAGCTTCCAGTTATGACCATC[A/G]TCCTAATTCTGTTCGTCGCCTTTTTCTTCGCTTTTAGTTTCTACATCATCGTTGTAAAAT		NW0250697	CCAGCTGTTATGGTTGGAAGAATAAATTCAGTGAGTAGACTTCAGTTCTCCTCCATGTAT[A/T]CAAGTGTTTCGGAACCTTGGGGGTGTGGTGGTATTTnAAnTAAGTAATGTTTCCTCTCAG		8	22400227	22760067	24061143	24432801	KBS × NHM	RILs	Prothro et al., 2012
14	SL	Seed length	SL	sl5.1	LG6	4.2	7.9	–0.80	NW0248236	TGGTCCGGATTATGTTGGTTCTTTAGATCTGGCGATGGTTTTCAAGACTAAGCGTTCTGT[A/G]GTGGGTTCACGTTCAGCAGAATGATATGATTCTGCAAGAAAACAATTCAAACGATTAATT		NW0248874	AACTCAAATTCTTCAAGCCACACAACTTGGAATCTAAGAGCCCTATGATACACATGCAAA[T/C]ACATTCCnACCTTGGAGAAAnGAAAACCATATGTATACACATAAAAAGTACACCCCnAAC		5	8772605	9390173	9256257	9918481	PI 279261×PI 560023	F2	Meru and McGregor. 2013
15	SL	Seed length	SL	sl6.1	LG2	23.1	60.8	–1.74	NW0250854	GTAATTGTATGCCTTGTTTGAATATAGAAGAACTTTTTCNGATTCTGTGTCGAATCCATC[A/G]TGGGGGAGGAACCCTGTTGGATTGGTGTAACATGATCCACTCCAATCTCCTTGATTTCCT		NW0250242	ACTCGTGAATCGGGTAAAGAGTCATCCCCAGAAGCTCTCTCAGCATTTTCTGCTTTCATG[T/C]TTGGTGCCCTCTCGAAATGTATTGCTACAATCTTGACATACCCTGCAATCAGGTAAAAAn		6	4589712	6435293	4846904	6762718	PI 279261×PI 560023	F2	Meru and McGregor. 2013
16	SWD	Seed width	SWD	swd6.1	LG2	13.6	34.4	–0.88	NW0250854	GTAATTGTATGCCTTGTTTGAATATAGAAGAACTTTTTCNGATTCTGTGTCGAATCCATC[A/G]TGGGGGAGGAACCCTGTTGGATTGGTGTAACATGATCCACTCCAATCTCCTTGATTTCCT		NW0250242	ACTCGTGAATCGGGTAAAGAGTCATCCCCAGAAGCTCTCTCAGCATTTTCTGCTTTCATG[T/C]TTGGTGCCCTCTCGAAATGTATTGCTACAATCTTGACATACCCTGCAATCAGGTAAAAAn		6	4589712	6435293	4846904	6762718	PI 279261×PI 560023	F2	Meru and McGregor. 2013
17	100SWT	100-seed weight	100SWT	swd6.2	LG2	17.4	62.9	–3.73	NW0250854	GTAATTGTATGCCTTGTTTGAATATAGAAGAACTTTTTCNGATTCTGTGTCGAATCCATC[A/G]TGGGGGAGGAACCCTGTTGGATTGGTGTAACATGATCCACTCCAATCTCCTTGATTTCCT		NW0250242	ACTCGTGAATCGGGTAAAGAGTCATCCCCAGAAGCTCTCTCAGCATTTTCTGCTTTCATG[T/C]TTGGTGCCCTCTCGAAATGTATTGCTACAATCTTGACATACCCTGCAATCAGGTAAAAAn		6	4589712	6435293	4846904	6762718	PI 279261×PI 560023	F2	Meru and McGregor. 2013
18	SL	Seed length	Qsl2	sl2.1	Chr2	16.6	22.4	0.993	NW0248254	TAAACCTTCACCCAAGTGCAATTTCTCCATCTCTTTGGCATTTAGAAATGGCTTCTGGTT[T/G]GGAGTCCTCTCCTTCGAAGAAGGTTTATCTCCATCAACTTTGAGAAAATGATCGGACAAG		NW0249974	TCATTTTCTCTCTTTCAAGAGTTGAGCTAATTACAGAACCCAATTCTGGATTAGATGACG[A/G]GTGGAATGCAGCCACAGCAGCTGGACAAGCAGCACCACAGAAGCTACCTGTTAGAAGGCA		2	33167535	35489224	33835898	36272902	ZWRM x Citroides	F2	Ren et al., 2014
19	SL	Seed length	Qsl3	sl3.1	Chr3	3.7	5.4	0.784	NW0250036	AACnTTAAAAAAAAnnGTTnGATGACATGACACTnGGATCAATTCGTGCATGACATGGCG[C/G]TTAGATCAATTTGTGCATATAATTTGAATGCTACCATCAAACCCTTTAGCTTCCGCCTCT		NW0251129	GCAATTGCAGATATGATGCCTGATCATGACAAATGGTCAATTGATATTCCCTGGTCTATC[A/C]ATAAGTAAACATTCTCTGAGGGGACCTAAATCTAAAGATAACAACCTGTTTGACCTTCT		3	5116111	5500537	5368294	5755385	ZWRM x Citroides	F2	Ren et al., 2014
20	SL	Seed length	Qsl6	sl6.1	Chr6	21.1	41.3	-1.065	NW0251236	TGGTCTAAGGGAGGAGAGAGAGTTTGCTTGGCGTCCCCGGAAGCTTGAGAGAAGGAACTT[T/G]GACAAAATTAGAACACGAGGGAAATAAAAATACATTTTACTCAATTTTAAAATTTAAAA		NW0250242	ACTCGTGAATCGGGTAAAGAGTCATCCCCAGAAGCTCTCTCAGCATTTTCTGCTTTCATG[T/C]TTGGTGCCCTCTCGAAATGTATTGCTACAATCTTGACATACCCTGCAATCAGGTAAAAAn		6	5795671	6435293	6093709	6762718	KBS x NHM	RILs	Ren et al., 2014
21	SL	Seed length	Qsl6	sl6.2	Chr6	39.6	69.2	-2.272	NW0248118	ATGCACATCCAACCCTGTCTGAGGTGCTTGATGAACTATTTAAATCAGCCAAGGTCAGTT[T/C]AACATTTTTGTAGATCATGCTTGACCTACAAGACTAGTTCCTATGTCAATGGAATCCAAC		NW0248583	TATGTAGTAGATACATTAGTCCAGGGATGTAATGTACCTAGGCGAGACTTTACTAATTCC[A/G]GTGCGGCCAACAGATGACAACGGGGAACCAGGAGATGGTGAATCACTATTAGGTGAAGTT		6	5049207	6409364	5319100	6736192	ZWRM x Citroides	F2	Ren et al., 2014
22	SL	Seed length	Qsl8	sl8.1	Chr8	4	5.3	0.379	NW0249873	CCTCTGCCGCCGCCGCCTCGTCTCTCCGACCACCAAAAnCAGCTTCCAGTTATGACCATC[A/G]TCCTAATTCTGTTCGTCGCCTTTTTCTTCGCTTTTAGTTTCTACATCATCGTTGTAAAAT		NW0250697	CCAGCTGTTATGGTTGGAAGAATAAATTCAGTGAGTAGACTTCAGTTCTCCTCCATGTAT[A/T]CAAGTGTTTCGGAACCTTGGGGGTGTGGTGGTATTTnAAnTAAGTAATGTTTCCTCTCAG		8	22400227	22760067	24061143	24432801	KBS x NHM	RILs	Ren et al., 2014
23	SWD	Seed width	Qswd2	swd2.1	Chr2	18	25.6	0.666	NW0248254	TAAACCTTCACCCAAGTGCAATTTCTCCATCTCTTTGGCATTTAGAAATGGCTTCTGGTT[T/G]GGAGTCCTCTCCTTCGAAGAAGGTTTATCTCCATCAACTTTGAGAAAATGATCGGACAAG		NW0249974	TCATTTTCTCTCTTTCAAGAGTTGAGCTAATTACAGAACCCAATTCTGGATTAGATGACG[A/G]GTGGAATGCAGCCACAGCAGCTGGACAAGCAGCACCACAGAAGCTACCTGTTAGAAGGCA		2	33167535	35489224	33835898	36272902	ZWRM x Citroides	F2	Ren et al., 2014
24	SWD	Seed width	Qswd6-1	swd6.1	Chr6	15.4	32.8	-0.573	NW0251236	TGGTCTAAGGGAGGAGAGAGAGTTTGCTTGGCGTCCCCGGAAGCTTGAGAGAAGGAACTT[T/G]GACAAAATTAGAACACGAGGGAAATAAAAATACATTTTACTCAATTTTAAAATTTAAAA		NW0250242	ACTCGTGAATCGGGTAAAGAGTCATCCCCAGAAGCTCTCTCAGCATTTTCTGCTTTCATG[T/C]TTGGTGCCCTCTCGAAATGTATTGCTACAATCTTGACATACCCTGCAATCAGGTAAAAAn		6	5795671	6435293	6093709	6762718	KBS x NHM	RILs	Ren et al., 2014
25	SWD	Seed width	Qswd6-2	swd6.2	Chr6	43.1	69.3	-1.38	NW0248118	ATGCACATCCAACCCTGTCTGAGGTGCTTGATGAACTATTTAAATCAGCCAAGGTCAGTT[T/C]AACATTTTTGTAGATCATGCTTGACCTACAAGACTAGTTCCTATGTCAATGGAATCCAAC		NW0248583	TATGTAGTAGATACATTAGTCCAGGGATGTAATGTACCTAGGCGAGACTTTACTAATTCC[A/G]GTGCGGCCAACAGATGACAACGGGGAACCAGGAGATGGTGAATCACTATTAGGTGAAGTT		6	5049207	6409364	5319100	6736192	ZWRM x Citroides	F2	Ren et al., 2014
26	100SWT	100-seed weight	Q100swt2-1	100swt2.1	Chr2	3.1	4.8	0.583	NW0250857	TTGGTTTAGATTTGTTTAGAAGGAAGGTATTGGGTAGGAATAATAATTnGGGGTTTnGGA[A/T]TGACAGACAGACAAGGCATCAATGCTGGATGAGATCATAGACTATGTAAAGTTTCTCCAG		NW0249226	ACAGACAACCCCATAGCTTCCTTTCCCGATTACTTCCTGAATTTTGTATCTACTCGCATC[T/G]CCATAATCAGAAAAGAACTCCACTTCGGTTGAATTCTGTTGCATAAACTGATTTAGATAA		2	31068411	32394172	31637455	33023034	KBS x NHM	RILs	Ren et al., 2014
27	100SWT	100-seed weight	Q100swt2-2	100swt2.2	Chr2	10.2	16	0.971	NW0248254	TAAACCTTCACCCAAGTGCAATTTCTCCATCTCTTTGGCATTTAGAAATGGCTTCTGGTT[T/G]GGAGTCCTCTCCTTCGAAGAAGGTTTATCTCCATCAACTTTGAGAAAATGATCGGACAAG		NW0249974	TCATTTTCTCTCTTTCAAGAGTTGAGCTAATTACAGAACCCAATTCTGGATTAGATGACG[A/G]GTGGAATGCAGCCACAGCAGCTGGACAAGCAGCACCACAGAAGCTACCTGTTAGAAGGCA		2	33167535	35489224	33835898	36272902	ZWRM x Citroides	F2	Ren et al., 2014
28	100SWT	100-seed weight	Q100swt6	100swt6.1	Chr6	37.6	73.6	-3.523	NW0251236	TGGTCTAAGGGAGGAGAGAGAGTTTGCTTGGCGTCCCCGGAAGCTTGAGAGAAGGAACTT[T/G]GACAAAATTAGAACACGAGGGAAATAAAAATACATTTTACTCAATTTTAAAATTTAAAA		NW0250242	ACTCGTGAATCGGGTAAAGAGTCATCCCCAGAAGCTCTCTCAGCATTTTCTGCTTTCATG[T/C]TTGGTGCCCTCTCGAAATGTATTGCTACAATCTTGACATACCCTGCAATCAGGTAAAAAn		6	5795671	6435293	6093709	6762718	KBS x NHM	RILs	Ren et al., 2014
29	100SWT	100-seed weight	Q100swt6	100swt6.2	Chr6	13.5	26.9	-1.371	NW0248118	ATGCACATCCAACCCTGTCTGAGGTGCTTGATGAACTATTTAAATCAGCCAAGGTCAGTT[T/C]AACATTTTTGTAGATCATGCTTGACCTACAAGACTAGTTCCTATGTCAATGGAATCCAAC		NW0248583	TATGTAGTAGATACATTAGTCCAGGGATGTAATGTACCTAGGCGAGACTTTACTAATTCC[A/G]GTGCGGCCAACAGATGACAACGGGGAACCAGGAGATGGTGAATCACTATTAGGTGAAGTT		6	5049207	6409364	5319100	6736192	ZWRM x Citroides	F2	Ren et al., 2014
30	100SWT	100-seed weight	Q100swt8	100swt8.1	Chr8	5	7.9	0.738	NW0249873	CCTCTGCCGCCGCCGCCTCGTCTCTCCGACCACCAAAAnCAGCTTCCAGTTATGACCATC[A/G]TCCTAATTCTGTTCGTCGCCTTTTTCTTCGCTTTTAGTTTCTACATCATCGTTGTAAAAT		NW0250697	CCAGCTGTTATGGTTGGAAGAATAAATTCAGTGAGTAGACTTCAGTTCTCCTCCATGTAT[A/T]CAAGTGTTTCGGAACCTTGGGGGTGTGGTGGTATTTnAAnTAAGTAATGTTTCCTCTCAG		8	22400227	22760067	24061143	24432801	KBS x NHM	RILs	Ren et al., 2014
31	SL	Seed length	QSL	sl6.1	LG6	n/a	18.8	0.759	WCIII6-43	TTGAGGGAAGAGGAGCATGAT	CCTCGGCATAGCCAGTGATA	WCIII6-15	CGACATTTTAATGTCTCCCACTAC	TATGTTGGGGTCATGGGGA	6	10909584	11013628	11485234	11591364	PI 186490×LSW-177	F2	Liu et al., 2014
32	SWD	Seed width	QSWD1	swd6.1	LG6	n/a	15.67	0.47	WCIII6-43	TTGAGGGAAGAGGAGCATGAT	CCTCGGCATAGCCAGTGATA	WCIII6-16	ACAAAGAAACAATCTCAGAGGTCGA	GAGGAGAGTGATAAAGTATGTCGCC	6	10909584	14356929	11484305	15264493	PI 186490×LSW-177	F2	Liu et al., 2014
33	SWD	Seed width	QSWD2	swd8.1	LG8	n/a	13.51	0.437	BVWS00369	TGAGAAAATGGAAGATGCAAATGA	TTCTTCTCACTCTCTCCTAAGATTTTGC	WCIII8-8	CATGATGCCAATACCCTAAAC		8	21671753	22719668	23303806	24388930	PI 186490×LSW-177	F2	Liu et al., 2014
34	SWD	Seed width	QSWD3	swd5.1	LG5	n/a	8.39	-0.344	WCIII5-31	TGAGTAGTTCTTCGTCGGTTAT	GTTCAAATCTTCCAATCCCA	WCIII-5-32	AGTGGAACACAACAGTGTACGA	TCCGTTCACTCATTGACTTAAG	5	5719248	7999709	5964187	8403763	PI 186490×LSW-177	F2	Liu et al., 2014
35	SS	20-seed weight	ss2.1	100swt2.1	Chr2	68.78	92.3	0.447931	wsb2-13	CAAATCGAAGGTTGAAAATGC	TGCCCTTGTAGACTCCCTTG	wsb2-52	TGATGGTCCATGGCTACTGA	ACTTGGCAAACCTCGTGAAG	2	33381714	33530931	34065829	34217705	Arka Manik×TS34	F2	Kim et al., 2015
36	SL	Seed length	SL3.1	sl3.1	LG3	4.3569	2.5426	0.3437	WIII0-4	TGCAGCAATAATTGGTGCCT	ATTGTCCCTTCCATTCCATCTT	WIII3-410	GAGTGTAGTAGGGGCGTGCTT	CAGCGGATTTAGTCTCATCCTT	3	16818237	26174881	17871890	26812857	PI 186490×LSW-177	F2	Zhou et al., 2016
37	SL	Seed length	SL5.1	sl5.1	LG5	5.1579	3.9147	0.4176	WIII5-526	n/a	n/a	WIII5-411	GATATCAAGAAGGCAGACAACC	GCTCTATCTTCCTTGTATCTCAGTT	5	n/a	196707	n/a	190761	PI 186490×LSW-177	F2	Zhou et al., 2016
38	SL	Seed length	SL6.1	sl6.1	LG6	10.7772	7.6617	0.6007	WIII6-507	CGCTTATTTGCCTAAGACCAA	TCGAGGAAGCTACATGGGAA	WIII6-620	AAGCAATTCGAGAGGTTTTCTTCCT	ATTGTCACTTAACTTCCCAAGCACA	6	13009872	20481747	13777219	21830865	PI 186490×LSW-177	F2	Zhou et al., 2016
39	SL	Seed length	SL6.2	sl6.2	LG6	5.5052	3.2171	0.013	WIII6-504	TCTTGTATAAGGGTCATTGCTG	TTGGTCACCCATTCAAGTTG	WIII6-604	GTTTTGACCATGATGCTCTGC	AAGCGTCAAATCTCCCTCTGT	6	7825264	14044880	8218914	14780391	PI 186490×LSW-177	F2	Zhou et al., 2016
40	SL	Seed length	SL6.3	sl6.3	LG6	36.0847	28.895	1.1199	WIII6-501	ATTTCCTCTTTACTCACACCTGTCT	GGTATGAGTATCTTGCACACGG	WIII6-502	ATTGTCAAGTGATTTGGGCATC	GGTTTTAACATGAGGACCCTTTC	6	123399	4571403	129672	4826980	PI 186490×LSW-177	F2	Zhou et al., 2016
41	SL	Seed length	SL8.1	sl8.1	LG8	3.8119	2.2014	0.3238	WIII8-514	GTTTCGTCGGCTCGATTTTTCAGTA	GGTTAGGACCATAGCAGCAAGGC	WIII8-510	GTCAAAAAGCCCAAACGATGTA	GGAACTGGCAAGATAACTAACTGC	8	12373112	17904584	13099224	18852786	PI 186490×LSW-177	F2	Zhou et al., 2016
42	SWD	Seed width	SW 1.1	swd1.1	LG1	3.4483	2.2367	0.2124	WIII1-501	ATTTCCTCTTTACTCACACCTGTCT	GGTATGAGTATCTTGCACACGG	WIII1-511	AGTAGTTCAATTGGAGAAAGGTCAG	CAAACCGCTAATGCTGATGG	1	123399	2716320	129672	2838809	PI 186490×LSW-177	F2	Zhou et al., 2016
43	SWD	Seed width	SW 2.1	swd2.1	LG2	4.444	2.5547	-0.221	WIII2-503	AACAAACAACACGAGAAGGC	ATTTCAATGAGATAGGGGGAC	WIII0-317	ACCATTCATCTTTATCATTCCCCAG	AGACTACCCCTAATGCCATGTAACTT	2	5192758	16365461	5433983	17374130	PI 186490×LSW-177	F2	Zhou et al., 2016
44	SWD	Seed width	SW5.1	swd5.1	LG5	4.478	2.5028	0.2061	WIII5-526	n/a	n/a	WIII5-411	GATATCAAGAAGGCAGACAACC	GCTCTATCTTCCTTGTATCTCAGTT	5	n/a	196707	n/a	190761	PI 186490×LSW-177	F2	Zhou et al., 2016
45	SWD	Seed width	SW6.1	swd6.1	LG6	5.8504	4.4214	0.2859	WIII6-507	CGCTTATTTGCCTAAGACCAA	TCGAGGAAGCTACATGGGAA	WIII6-620	AAGCAATTCGAGAGGTTTTCTTCCT	ATTGTCACTTAACTTCCCAAGCACA	6	13009872	20481747	13777219	21830865	PI 186490×LSW-177	F2	Zhou et al., 2016
46	SWD	Seed width	SW6.2	swd6.2	LG6	6.3889	4.0099	-0.01385	WIII6-504	TCTTGTATAAGGGTCATTGCTG	TTGGTCACCCATTCAAGTTG	WIII6-509	TTCTTGGCGAGCTGGTC	GCAATTAAGGAAACGAGGG	6	7825264	15181536	8218914	16052764	PI 186490×LSW-177	F2	Zhou et al., 2016
47	SWD	Seed width	SW6.3	swd6.3	LG6	6.0278	3.9344	0.2613	WIII6-503	AACAAACAACACGAGAAGGC	ATTTCAATGAGATAGGGGGAC	WIII6-603	TGAGGAGGAACCGTCAAGATG	GCTTTTTCCCAAGAGCATCAG	6	5192758	10618732	5433983	11620480	PI 186490×LSW-177	F2	Zhou et al., 2016
48	SWD	Seed width	SW6.4	swd6.4	LG6	34.3252	24.1002	0.6694	WIII6-502	ATTGTCAAGTGATTTGGGCATC	GGTTTTAACATGAGGACCCTTTC	WIII6-503	AACAAACAACACGAGAAGGC	ATTTCAATGAGATAGGGGGAC	6	4571403	5192758	4826980	5433983	PI 186490×LSW-177	F2	Zhou et al., 2016
49	SWD	Seed width	SW8.1	swd8.1	LG8	14.1763	9.4005	0.4509	WIII8-514	GTTTCGTCGGCTCGATTTTTCAGTA	GGTTAGGACCATAGCAGCAAGGC	WIII8-510	GTCAAAAAGCCCAAACGATGTA	GGAACTGGCAAGATAACTAACTGC	8	12373112	17904584	13099224	18852786	PI 186490×LSW-177	F2	Zhou et al., 2016
50	ST	Seed thickness	ST3.1	st3.1	LG3	2.6131	4.1235	0.1217	WIII3-517	TCTTAGCTGCATCTGGACAATCAAC	GGTCACACATTGAACTCAACTTTGG	WIII3.-516	TCATGTGAAGAAATGCGAGTG	CTGCACTCTCCTCACTGAAAGA	5	13921882	22605781	14742708	24249008	PI 186490×LSW-177	F2	Zhou et al., 2016
51	ST	Seed thickness	ST6.1	st6.1	LG6	17.27	26.9599	-0.2103	WIII6-503	AACAAACAACACGAGAAGGC	ATTTCAATGAGATAGGGGGAC	WIII6-603	TGAGGAGGAACCGTCAAGATG	GCTTTTTCCCAAGAGCATCAG	6	5192758	10618732	5433983	11620480	PI 186490×LSW-177	F2	Zhou et al., 2016
52	100SWT	100-seed weight	100SW1.1	100swt1.1	LG1	5.6823	5.7169	0.7233	WIII1-501	ATTTCCTCTTTACTCACACCTGTCT	GGTATGAGTATCTTGCACACGG	WIII1-511	AGTAGTTCAATTGGAGAAAGGTCAG	CAAACCGCTAATGCTGATGG	1	123399	2716320	129672	2838809	PI 186490×LSW-177	F2	Zhou et al., 2016
53	100SWT	100-seed weight	100SW3.1	100swt3.1	LG3	5.2414	5.9641	0.7101	WIII3-512	GTGAGTAGGATGCTTTGGTTTAAGG	CGAGATGAGAAGGAAGGTTTATGGT	WIII3-516	TCATGTGAAGAAATGCGAGTG	CTGCACTCTCCTCACTGAAAGA	3	5527214	22605781	5781101	24249008	PI 186490×LSW-177	F2	Zhou et al., 2016
54	100SWT	100-seed weight	100SW6.1	100swt6.1	LG6	5.3384	4.4971	0.6648	WIII6-511	AGTAGTTCAATTGGAGAAAGGTCAG	CAAACCGCTAATGCTGATGG	WIII6-614	ACTACTTACCCCACCTCAAGG	TCTAATTGTCACTGCCACCATA	6	2716320	10587934	2838809	11147052	PI 186490×LSW-177	F2	Zhou et al., 2016
55	100SWT	100-seed weight	100SW6.2	100swt6.2	LG6	18.0735	17.7742	1.2211	WIII6-502	TCTTCCGTGAATAGTCAAAGCG	CGGTCAACTTGGTCCCTACAT	WIII6-503	AACAAACAACACGAGAAGGC	ATTTCAATGAGATAGGGGGAC	6	4571403	5192758	4826980	5433983	PI 186490×LSW-177	F2	Zhou et al., 2016
56	100SWT	100-seed weight	100SW8.1	100swt8.1	LG8	5.5347	4.9741	0.6672	WIII8-503	AACAAACAACACGAGAAGGC	ATTTCAATGAGATAGGGGGAC	WIII8-514	GTTTCGTCGGCTCGATTTTTCAGTA	GGTTAGGACCATAGCAGCAAGGC	8	5192758	12373112	5434732	13099224	PI 186490×LSW-177	F2	Zhou et al., 2016
57	100SWT	100-seed weight	100SW11.1	100swt11.1	LG11	3.499	5.1778	0.0016	WIII11-506	TTATGTTCCCACTACCACTAGGC	TTCAGGTTCAAGTCTGCACATT	WIII11-507	CGCTTATTTGCCTAAGACCAA	TCGAGGAAGCTACATGGGAA	11	11740642	13009577	12387324	13777239	PI 186490×LSW-177	F2	Zhou et al., 2016
58	SL	Seed length	SL6	sl6.1	LG6	77.1	0.9239	0.3	dcaps6_S6	AATTATCTAAAACACCCAAGGTC	AACTTTCACTATTTTAACTCA	indel14-S6	TGGTTGTTTCTTTTAGGTGGTA	AGCGATTATGAGCAATTTTA	6	5363311	5478737	5645242	5762907	ZXG01478× 14CB11	F2	Li et al., 2018
59	SWD	Seed length	SW6	swd6.1	LG6	68.5	0.941	0.18	dcaps6_S6	AATTATCTAAAACACCCAAGGTC	AACTTTCACTATTTTAACTCA	indel14-S6	TGGTTGTTTCTTTTAGGTGGTA	AGCGATTATGAGCAATTTTA	6	5363311	5478737	5645242	5762907	ZXG01478× 14CB11	F2	Li et al., 2018
60	ST	Seed thickness	ST6	st6.1	LG6	15.9	0.3529	0.01	caps1-S6	AGTGGATGAACCATTAGCGA	ACAAGGACTACAATTGAACAAACT	caps5-S6	TTCAAGGCAATAGCAACCTC	CGTTAATACGCTTCCAGATC	6	5282286	5599061	5564330	5890773	ZXG01478× 14CB11	F2	Li et al., 2018
61	TSW	1000-seed weight	TSW6	100swt6.1	LG6	66.2	0.8864	41.7	dcaps6_S6	AATTATCTAAAACACCCAAGGTC	AACTTTCACTATTTTAACTCA	indel14-S6	TGGTTGTTTCTTTTAGGTGGTA	AGCGATTATGAGCAATTTTA	6	5363311	5478737	5645242	5762907	ZXG01478× 14CB11	F2	Li et al., 2018
Note:	n/a stands for not available

## Sheet: TableS3
Table S3. Consensus seed size QTL in watermelon based on QTL locations from various studies.
No.	Consensus QTL	Traits for QTL	Assoicated QTL		“97103 (V2.0)”		“Charleston Gray”		Parental Lines	Mapping Populations	References Cited
				Chr.	Position-1	Position-2	Position-1	Position-2
1	ClSS1.1	SWD, 100SWT	swd1.1,100swt1.1	1	123399	2716320	129672	2838809	PI 186490×LSW-177	F2	Zhou et al., 2016
2	ClSS2.1	SWD	swd2.1	2	5192758	16365461	5433983	17374130	PI 186490×LSW-177	F2	Zhou et al., 2016
3	ClSS2.2	SL，SWD，100SWT	swd2.1,100swt2.2	2	31780144	35489224	32388336	36272902	ZWRM × Citroides	F2	Prothro et al., 2012
			100swt2.1	2	31068411	31780145	31637455	32388336	KBS × NHM	RILs	Prothro et al., 2012
			100swt2.1	2	31068411	32394172	31637455	33023034	KBS x NHM	RILs	Ren et al., 2014
			sl2.1,swd2.1,100swt2.2	2	33167535	35489224	33835898	36272902	ZWRM × Citroides	F2	Prothro et al., 2012; Ren et al., 2014
			100swt2.1	2	33381714	33530931	34065829	34217705	Arka Manik×TS34	F2	Kim et al., 2015
4	ClSS3.1	SL	sl3.1	3	5116111	5500537	5368261	5755385	ZWRM × Citroides	F2	Prothro et al.2012;Ren et al., 2014
5	ClSS3.2	SL	sl3.1	3	16818237	26174881	17871890	26812857	PI 186490×LSW-177	F2	Zhou et al., 2016
		100SWT	100swt3.1	3	5527214	22605781	5781101	24249008	PI 186490×LSW-177	F2	Zhou et al., 2016
6	ClSS5.1	SL,SWD	sl5.1,swd5.1	5	n/a	196707	n/a	190761	PI 186490×LSW-177	F2	Zhou et al., 2016
7	ClSS5.2	SL	swd5.1	5	5719248	7999709	5964187	8403763	PI 186490×LSW-177	F2	Liu et al., 2014
8	ClSS5.3	ST	sl5.1	5	8772605	9390173	9256257	9918481	PI 279261×PI 560023	F2	Meru and McGregor, 2013
9	ClSS5.4	SWD	st3.1	5	13921882	22605781	14742708	24249008	PI 186490×LSW-177	F2	Zhou et al., 2016
10	ClSS6.1	SL,SWD,ST,100SWT	sl6.1,swd6.1,100swt6.1	6	5795671	6435293	6093709	6762718	KBS × NHM	RILs	Prothro et al., 2012;Ren et al., 2014
			sl6.2,swd6.2,100swt6.2	6	5049207	6409364	5319100	6736192	ZWRM × Citroides	F2	Prothro et al., 2012;Ren et al., 2014
			sl6.1,swd6.1,swd6.2	6	4589712	6435293	4846904	6762718	PI 279261×PI 560023	F2	Meru and McGregor. 2013
			sl6.3	6	123399	4570633	129672	4826210	PI 186490×LSW-177	F2	Zhou et al., 2016
			swd6.4,100swt6.2	6	4571403	5192758	4826980	5433983	PI 186490×LSW-177	F2	Zhou et al., 2016
			st6.1,swd6.3	6	5192758	10618732	5433983	11620480	PI 186490×LSW-177	F2	Zhou et al., 2016
			100swt6.1	6	2716320	10587934	2838809	11147052	PI 186490×LSW-177	F2	Zhou et al., 2016
			sl6.1,swd6.1,100swt6.1	6	5363311	5478737	5645242	5762907	ZXG01478× 14CB11	F2	Li et al., 2018
			st6.1	6	5282286	5599061	5564330	5890773	ZXG01478× 14CB11	F2	Li et al., 2018
11	ClSS6.2	SL,SWD,100SWT	sl6.1	6	10909584	11013628	11485234	11591364	PI 186490×LSW-177	F2	Liu et al., 2014
			swd6.1	6	10909584	14356929	11484305	15264493	PI 186490×LSW-177	F2	Liu et al., 2014
			sl6.1,swd6.1	6	13009872	20481747	13777219	21830865	PI 186490×LSW-177	F2	Zhou et al., 2016
			sl6.2	6	7825264	14044880	8218914	14780391	PI 186490×LSW-177	F2	Zhou et al., 2016
			swd6.2	6	7825264	15181536	8218914	16052764	PI 186490×LSW-177	F2	Zhou et al., 2016
12	ClSS8.1	SL,SWD,100SWT	100swt8.1	8	5192758	12373112	5434732	13099224	PI 186490×LSW-177	F2	Zhou et al., 2016
			sl8.1,swd8.1	8	12373112	17904584	13099224	18852786	PI 186490×LSW-177	F2	Zhou et al., 2016
13	ClSS8.2	SL,SWD,100SWT	sl8.1	8	22760067	25232167	24432801	27010319	KBS × NHM	RILs	Prothro et al. 2012
			sl8.1,100swt8.1	8	22400227	22760067	24061143	24432801	KBS × NHM	RILs	Prothro et al. 2012; Ren et al., 2014
			swd8.1	8	21671753	22719668	23303806	24388930	PI 186490×LSW-177	F2	Liu et al., 2014
14	ClSS11.1	100SWT	100swt11.1	11	11740642	13009577	12387324	13777239	PI 186490×LSW-177	F2	Zhou et al., 2016
Note:	n/a stands for not available

## Sheet: TableS4
Table S4. Summary of pumpkin/squash seed size QTL reported in literature.
No.	Traits	Trait Description	Reported QTL	Revised QTL Name	Chr(LG)	LOD Support	PVE(%)	Additive Effect	Flanking markers						“Rimu”		Parental Lines	Mapping Populations	References Cited
									Left	Marker sequence		Right	Marker sequence		Position-1	Position-2
1	SWD	Seed width	CuQ1	swd2.1	LG2	3.49	29.68	n/a	E15M51a	E15:GACTGCGTACCAATTC-CA-3′	M51:GATGAGTCCTGAGTAA-CCA-3′	CSWATT02	CCAGTACAAATAACATCCCGAAGCCAAACCTCTTTCAGTACCGGAATA		n/a	n/a	0515-1 × 0460-1-1	F2	Tan et al., 2015
2	SWD	Seed width	CuQ2	swd3.1	LG3	4.16	14.67	n/a	E20M54b	E20:GACTGCGTACCAATTC-GC-3′	M54:GATGAGTCCTGAGTAA-CCT-3′	E22M60c	E22:GACTGCGTACCAATTC-GT-3′	M60:GATGAGTCCTGAGTAA-CTC-3′	n/a	n/a	0515-1 × 0460-1-1	F2	Tan et al., 2015
3	SWD	Seed width	CuQ3	swd3.2	LG3	3.63	7.26	n/a	E21M53b	E21:GACTGCGTACCAATTC-GG-3′	M53:GATGAGTCCTGAGTAA-CCG-3′	E20M55b	E20:GACTGCGTACCAATTC-GC-3′	M55:GATGAGTCCTGAGTAA-CGA-3′	n/a	n/a	0515-1 × 0460-1-1	F2	Tan et al., 2015
4	SWD	Seed width	CuQ4	swd4.1	LG4	4.22	2.87	n/a	E20M53b	E20:GACTGCGTACCAATTC-GC-3′	M53:GATGAGTCCTGAGTAA-CCG-3′	E15M49d	E15:GACTGCGTACCAATTC-CA-3′	M49:GATGAGTCCTGAGTAA-CAG-3′	n/a	n/a	0515-1 × 0460-1-1	F2	Tan et al., 2015
5	SL	Seed length	SL4-1	sl4.1	LG4	4.1	12.6	1.1	Marker93772	GATAAAGAGTCAATACACTGAAACTCAGGTGAAAATGTGAGTTTGTATTAAAAACACAACTTGCAGGCTTCAAATTCGGACACTATACTCTTGATATTTTG[C]TACTAGTTCGTCATTGTTGTTTTATAAATGTTCACGAGAAACTATTTTAACTAGAAACCATGGAGGGACCTGGGGAATGCCCCTCGGACTGCGCTTTTCC		Marker94339	ACTTGAGGCCCTCCATTTCCTCTCTGAGGATGAAGAGTTGATCTTTGCGGATTGTATTCTCTCATACAGTGTCTGAGAATGTGAAATAAATAAAATATTAA[G]TTTCATTAAAAAAAAAATCATGAAAATAGGGGAAAAGATTCTTTCATGGAACTATCTTTATAAGTTTAATGAACCTTACCTGGTGGAGCCTAAAAAGCAC		7653955	8097786	2013-12 × 9-6	F2	Wang et al .,2020
6	SL	Seed length	SL6-1	sl6.1	LG6	10.6	38.6	1.6	Marker157285	GCTTCTCCTCAAAGTTTTTAAAACACGTTTACTAGGGAGAGTTTTTCACACCCTAATAAAGAATGTTTCGTTCTCCTCCCCAACCGATGTGTAATCTCACC[A]GAAAATCTACCCACTATCCTCAACAATGAATTTCTCTAGTCTAATTGTCTCCCCTTCTCATTACAAGAAATTATTGGAGGAAGTTGTTGTAATGTGGCAA		Marker158784	TAAAATCTTCAACCATGTCATTCTTAATCTTCCTCCTTGTGCATGACCCTGCACCATCATCAAACCTAATATCATTCATCCTCCCTCATCCAACACTGTTA[C]TAAGCAGTTGTGCACAAAGTGGCTCCATCAAGCGATCCATAAGTTGCAAAAATTATGTAGACATTTAAAAAATGAACGTATTATTTCTAAAATTTCATCT		2517576	2918582	2013-12 × 9-6	F2	Wang et al .,2020
7	SL	Seed length	SL17-1	sl17.1	LG17	3.7	11.1	-0.1	Marker421215	AATTTCAATCGTGTAAAAATAAAAGAGAATTTAGACATTTCTAAAAAGAATTGATAGTCACTATCTATACCCATAATATATAGTTTTTTTTAGTGATTAAG[A]ACTAAAAAGATTAATATTCGCATGCGAGGATAATGTTGACTCTTTGAAACATTATATATATAATACCACTTGTCACAATCACATTTTTCTCGGTAACAAT		Marker421850	TCCCATTCCCATCTTCTTCGTCAAAACCACCCCCGGCCTCATCGCCTACATCGGCATCCTCGTCTTCACCTTTATAGGTCAGAATTCCCCACCTGACACCG[T]ATTTAGTTTTCGAAAATGGTTCGCTTTAATTGTTCTTTTGTTTTGTCGGATCAGTTCTTTGTCCGTTGTACGCTTATCACAGGCATCATCCTTGGAATTT		585908	1091351	2013-12 × 9-6	F2	Wang et al .,2020
8	SL	Seed length	SL18-1	sl18.1	LG18	3	7	-0.6	Marker477731	ACAGGAAGTGAAGGCCATAAGAGAAGATTCTCCAATGGTCTCAATTGGAAATGAGATTGCACATATTCATGTATTGAAGCTCAGTTGGTAGAGAAGATGAC[G]TGAAAACTATGAGTCGGGAATGTTAAAAATTTCTTGAATAAATGACCCGAAATTTCATTACTAAACAAAAGCTAAGAACTTTCACTAAAAATGAAGTGCA		Marker486042	GGCGTTTAGACTTCTGGCCTCCTGGATAGCTGAATCATCGACGTGGATCCGGAAGTCCCTGACGAAAGGGGAGGGGCCAGCAGGGTTGTGAGTGGGTCGGT[G]CACTGGGGGACTTGGAATCCTTGGTGTCGGATTTCCTGAGATTTTGGGTGGAGGTGAGGAAGTGGTCTCGGGTAATCGAGTGAATAGCTTCACTGAGCTT		7718862	9986547	2013-12 × 9-6	F2	Wang et al .,2020
9	SWD	Seed width	SW4-1	swd4.1	LG4	3.5	6.9	0.4	Marker93772	GATAAAGAGTCAATACACTGAAACTCAGGTGAAAATGTGAGTTTGTATTAAAAACACAACTTGCAGGCTTCAAATTCGGACACTATACTCTTGATATTTTG[C]TACTAGTTCGTCATTGTTGTTTTATAAATGTTCACGAGAAACTATTTTAACTAGAAACCATGGAGGGACCTGGGGAATGCCCCTCGGACTGCGCTTTTCC		Marker96127	CCTTGTTTGCTAGCCTGTTGTTGATAAGCCTTCGTTTCAAAATTTTGAATAAAGCATTTGGTTACCACAGCACCAGACAAACACACCATCTTGTCTTTTAT[C]GTGTACCCTTCTTTTTCTTCCAATTTGAACGTTTGGTGCAAATTTCAAATTCATTGAATTTTATGGATTTTATTGCCACAAATATCTAACATTATTTTGC		7653955	9275040	2013-12 × 9-6	F2	Wang et al .,2020
10	SWD	Seed width	SW5-1	swd5.1	LG5	3.1	10.9	0.6	Marker137649	TACCGAGGTACGCTCATCGATGTTAGATGAATAAAACTCTCTATAATAGCATGATATTGTCCACTTTGAACCTGTTCTCATGGTTTTGCTTTCGGCTTCTT[C]AAAAGACCTCATACCTCGTACTAATGGAGATAGTATTATTTGATTATAAACTCATGATCAGCAGATATGAGACTTTCATCCAACCATGGAAACACATCAT		Marker144920	CTCTCTTCCATCCTTCCCTGTCAAGTACACTTCCCAAATATCGTTTTTGTAAAGAACGTCTGAGAGTCAGCAATTTGATCTCCCAAGTCGTTATCTCGAAT[C]TGGTCTCTCCAAACTAATAATAATAATAATAATAAACAACCAGAGCCGCCCAACAAGTCTTCTAAAGCTTAGGTAGAAGTCTCCTAGGTTTTCTTCCAAA		4546137	8202510	2013-12 × 9-6	F2	Wang et al .,2020
11	SWD	Seed width	SW6-1	swd6.1	LG6	7.9	28.9	1.2	Marker154765	CGGCGCCGCCGTCCTTTTTCGGCTGAGGGGAGATAAGCTCCACCTTCTTCTTGGTTTTAAGCTCTAGCTTCTCTTTAACTGCTAAAACGTCCATTTTCCCT[C]ATAACAGTTAACTTATTCGTTCCACAATCCGTCTTCACAGTTACAACATCTACAACAAATTCAAATCATAAAACATTTGAATATTCGAATCAAAAAGGGA		Marker156546	CTCCGAAGAAGGCGATTAGGTCCGTCGGGAAGGAGAATCGTGGCAGAGTCAATGGCGTCGGGAAGGATAACAGTCCGAGAAGGAATACGCCGAAATCGTCA[C]GTAGTTTCTCCCAAATCGGCTCTGAAATTGAGTGTTCCGGTGAAGAATACGCCGATTTCGGCGAGAAGGCAGAGTTTCCGAAGCGATTCGGGCCATTTCT		1815380	2265014	2013-12 × 9-6	F2	Wang et al .,2020
12	SWD	Seed width	SW8-1	swd8.1	LG8	3.9	13	0.7	Marker200328	AAAAGAAATGTTAACAAAACTCATGCTACAATTCAATGGACACCTCAGTTCTCTGTGTTTCACCCCCCATGCCTCTCAATCCACAAAGACGAATCCTACGT[C]AACAATTTGGAGGAATGCCAGTTAAGCATTCATTAGATCGGTTCGGGATTTACTTCTTTCAAGCCCTCTGATGTCTTTCGGTCCTTACAAAACGCAATAA		Marker201237	TATAAAATTAGGTTATAAGTTTTCAATTCAATGACATGTTTCCTTTTTTCTATCAATTCGTCTTCTACAGTTGTCATAATGTTTGACATCCAACCTAAGTT[G]ATATTACTATTACTGTTATATGAATATATTAGTAGGTGGGTTTACCTGAAAAAGATGATAAAGAGGCAAAGGATCTTGCATATGACATAGGTGATATTAC		2504270	2966340	2013-12 × 9-6	F2	Wang et al .,2020
13	100SWT	100-seed weight	HSW6-1	100swt6.1	LG6	3.9	13.2	4.2	Marker161001	ATTGGGCCTCTTTATGAAATTGACTAGATTTGGTTCGTTTAGGCTTTTCGGCAATACACATTTTCATTGTTTTCTCTATTTGTGTTCCTTATAAACTTTAA[G]AAACCATTATTTTTCTTGATAAAAATGAACCTAATTTGCTTAATGATGCAATTACTATGTGTTGAAGTATTGATATACTTAAATTTACAATAATCCATTA		Marker163399	ATTAAATGAGAATGTGAACCTTCAAGTTTATGGTATCAATCAAACTGTTCATGGGTGAATAATTTCATTTTATGCTGTTATCAAAGAAAATGCATCGCACG[A]GACAGACTACATATGTTCATTGTAAAGCTGGACGAGGGCGTAGCACAACCGTTGTTATCTGCTATTTGGTAAGTTTTTGAATGCTAATAAAAGAACCTTA		3588530	4208739	2013-12 × 9-6	F2	Wang et al .,2020
14	100SWT	100-seed weight	HSW17-1	100swt17.1	LG17	5.1	17.2	0.6	Marker424340	TTATGAATTCAAAGATGATAATAAAAATTATTTTTTTAAATGCTTATTTTAGAATCGTGAGGTTGACGACAATACGTAACGTGTCAACACGGACAATATCT[G]GCTAGTGGTGGGCTTAAATTGTTACAAATAGTATTAGAGTCAGACATCAGAAGGTGTGCTAGCGAGGACGCTAGCCCCAAGGAGATGAATTGTGAAATCT		Marker424927	TAAGTCCATGCTACCTTCACTTAATGAGGTACTTCCCGCTTCGATTTGTAACATTTGTGCGGATTTTACATCGAATTTGTAAGTTCCTAAGCATATACATT[G]GTTGCATTTTTGCTTCAATCATATTTTCTTAAAGTGATATTGTAACCGCTCAAGTGCACCGTTAGTAGATGTTGTCCTCTTTGGACTTTCCTTTTCAGGC		2047202	2542853	2013-12 × 9-6	F2	Wang et al .,2020
Note:	n/a stands for not available

## Sheet: TableS5
Table S5. Summary of cucumber seed size QTL reported in literature.
No.	Traits	Trait Description	Reported QTL	Revised QTL Name	LOD Support	PVE(%)	Additive Effect	Flanking markers							“Gy14 V2.0 ”		“9930 V3.0 ”		Parental Lines	Mapping Populations	References Cited
								Left	Marker sequence		Right	Marker sequence		Chr.	Position-1	Position-2	Position-1	Position-2
1	SL	Seed length	QTL1	sl1.1	3.24	1.48	17.85	SSR23603	GACCATTTACCTTGCCATTTT	GAAAGCGAGCTAGGGCTTTT	CSWCT17	TTGAATTATGGGTTCATTTTT	GACAATGATAAACTTCCCTGA	5	6219211	29379800	6089450	27420262	D06157 × D0603	F2	Chen et al., 2012
2	SL	Seed length	QTL2	sl1.2	3.27	1.47	17.99	SSR23603	GACCATTTACCTTGCCATTTT	GAAAGCGAGCTAGGGCTTTT	SSR31430	CAAACCCAGTCTCGTTTTCC	ATTTTGTGCCCACGATGAGT	4	6219211	9229829	6089450	9387349	D06157 × D0603	F2	Chen et al., 2012
3	SL	Seed length	QTL3	sl1.3	5.14	3.73	29.76	SSR31430	CAAACCCAGTCTCGTTTTCC	ATTTTGTGCCCACGATGAGT	SSR21502	CGGGTCAATTCCATATATTACAAA	AAAAGGGTAATCGTTAGAAACAGAA	3	9229829	29823000	9387349	19657314	D06157 × D0603	F2	Chen et al., 2012
4	SL	Seed length	QTL4	sl1.4	4.74	2.4	23.57	SSR03409	AAGACGTGACAACCAACTGAA	TGACTGGGACAATTGTAGACTCC	SSR21502	CGGGTCAATTCCATATATTACAAA	AAAAGGGTAATCGTTAGAAACAGAA	2	9349801	29823000	9507368	19657314	D06157 × D0603	F2	Chen et al., 2012
5	SL	Seed length	QTL5	sl1.5	7.84	6.07	39.12	SSR07284	CTGCAGAATGTTTTGAGGCA	CCAACCTTGGAGGTGTTGAT	SSR04482	GGAATGAATAAGTTCTGGAAGAAG	CTTCCCATCAAAAAGCCTCA	4	17175002	20369465	15023103	16049360	D06157 × D0603	F2	Chen et al., 2012
6	SL	Seed length	QTL6	sl1.6	9.69	6.08	37.21	SSR07284	CTGCAGAATGTTTTGAGGCA	CCAACCTTGGAGGTGTTGAT	CSWCT13Balt	ATAGGGCAATTTGTCTCT	CACTGGGATCCTAACAAC	5	17175002	29379472	15023103	27419934	D06157 × D0603	F2	Chen et al., 2012
7	SL	Seed length	SL2.1	sl2.1	5.68	13.6	-0.29	SSR13131	AAAGCAGAGTATGGCATGGG	AAAAGCCAAAGAACCCAACA	SSR21276	TCGATGATAAATCCATCACATTTT	CGCTCTTGCCTATCTTGCTT	2	30222371	32798977	20059677	22636810	PI 183967 ×931	RILs	Wang et al., 2014
8	SL	Seed length	SL3.1	sl3.1	2.73	7.7	-0.2	SSR22874	CAACCCCCAAGCTCTGATAA	ATTGGAGAGTGCTATTGGGG	n/a	n/a	n/a	3	35165748		34321579		PI 183967 ×931	RILs	Wang et al., 2014
9	SL	Seed length	SL4.1	sl4.1	3.82	9.2	-0.24	SSR07581	TTGAGAAGTGCTTCCCTACACA	ATTGATTGCCACCACTCACA	n/a	n/a	n/a	4	17900808		13617465		PI 183967 ×931	RILs	Wang et al., 2014
10	SL	Seed length	SL4.2	sl4.2	3.24	7.5	-0.23	SSR15296	TTCTCAAGAGGCCGTTCTGT	AGAGAGATTCCGGTGTCCTG	n/a	n/a	n/a	4	9092431		8860971		PI 183967 ×931	RILs	Wang et al., 2014
11	SL	Seed length	SL5.1(2012.2013)	sl5.1	5.45	15.6	-0.3	SSR20208	GAGCTCATGCCCAGAAGAAC	CCCATCAACAAAACCCATGT	SSR00182	ATGACAGCGGAAAGGGTTTA	CCAGCTTCACCAGCTGTTCT	5	4068484	24325543	4059030	22393399	PI 183967 ×931	RILs	Wang et al., 2014
12	SL	Seed length	SL6.1(2012.2013)	sl6.1	3.8	9.1	-0.21	SSR02591	CCATCACTCACACAATCCGT	AGGCTCCTTGGTTGGATTCT	SSR23109	AGTGGCTCCATTGTTGGAAG	CCTGCAAAATCAAGACCGTT	6	16419103	18934337	15866245	17765365	PI 183967 ×931	RILs	Wang et al., 2014
13	SWD	Seed width	SWD2.1	swd2.1	2.59	7.7	-0.12	SSR13131	AAAGCAGAGTATGGCATGGG	AAAAGCCAAAGAACCCAACA	n/a			2	30222371		20059677		PI 183967 ×931	RILs	Wang et al., 2014
14	SWD	Seed width	SWD2.2	swd2.2	6	18.8	-0.15	SSR13131	AAAGCAGAGTATGGCATGGG	AAAAGCCAAAGAACCCAACA	SSR21276	TCGATGATAAATCCATCACATTTT	CGCTCTTGCCTATCTTGCTT	2	30222371	32798977	20059677	22636810	PI 183967 ×931	RILs	Wang et al., 2014
15	SWD	Seed width	SWD5.1	swd5.1	5.49	16.2	-0.15	SSR10542	CTCAAAAGAAGGCAATGAACA	GGCCACAGTCCTTGAATCTG	SSR19531	TCGTCTTCTTCGTCTTCGTCT	AATAAGACTAGAAAGAGGGACCG	5	9966733	12185473	10336698	12198484	PI 183967 ×931	RILs	Wang et al., 2014
16	SWD	Seed width	SWD6.1	swd6.1	2.89	9.9	-0.13	SSR14684	TCCAATGATTAGCAGGGTCA	TCGATGCGTCTCTTCTGCTA	SSR02591	CCATCACTCACACAATCCGT	AGGCTCCTTGGTTGGATTCT	6	13373768	16419103	13342038	15866245	PI 183967 ×931	RILs	Wang et al., 2014
17	100SWT	100-seed weight	100SWT2.1	100swt2.1	5.71	14	-0.15	SSR13131	AAAGCAGAGTATGGCATGGG	AAAAGCCAAAGAACCCAACA	SSR21276	TCGATGATAAATCCATCACATTTT	CGCTCTTGCCTATCTTGCTT	2	30222371	32798977	20059677	22636810	PI 183967 ×931	RILs	Wang et al., 2014
18	100SWT	100-seed weight	100SWT5.1	100swt5.1	5.14	11	-0.14	SSR15818	GGACATGTCAACTCCCCTGT	GCCTCTAGCCTGAAAGACCA	n/a	n/a	n/a	5	24601636		22667503		PI 183967 ×931	RILs	Wang et al., 2014
19	100SWT	100-seed weight	100SWT5.2	100swt5.2	4.66	13.4	-0.15	SSR01610	TGGTTGTATATAGAAGGAAGATGTTGA	CCCTTTGAACGAAATCCAAA	SSR06660	GATCGTTGCAAAACTCACGA	CGATTGACAGTTCGCTGAAA	5	3608355	26736192	3608969	24791238	PI 183967 ×931	RILs	Wang et al., 2014
20	100SWT	100-seed weight	100SWT6.1(2012.2013)	100swt6.1	9.39	28.3	-0.19	SSR02591	CCATCACTCACACAATCCGT	AGGCTCCTTGGTTGGATTCT	SSR23109	AGTGGCTCCATTGTTGGAAG	CCTGCAAAATCAAGACCGTT	6	16419103	18934337	15866245	17765365	PI 183967 ×931	RILs	Wang et al., 2014
21	SS	Seed size	sds-3	sds-3.1	7.75	0.1225	-0.48	SSR11397	GAGGATGAAATAGTTGTCACTGAA	TGATGCCCAATAAAACCCTT	SSR10783	TGGGAAAATGGGAGTTTCAA	CGAACCACCAGTATTGGACC	3	33290019	40482186	32441140	39649180	2A x Gy8	F2:3	Lietzow. 2015
22	SS	Seed size	sds-4	sds-4.1	7.53	0.1187	-0.4	SSR11074	GCATGAACATGTGTATGTGCG	CGTTGTGCAAGCATACCTGT	UW084453	GCCATACCGCCTTGTAGTTG	TGAAAAGAAAGAGCGCATCA	4	2530050	8091870	2532157	7542346	2A x Gy8	F2:3	Lietzow. 2015
23	SS	Seed size	sds-5	sds-5.1	6.48	0.1009	0.62	UW084451	GCTTCTTGTTCTTGGGAGGA	ACCCACTACCCACAACGAAA	SSR00182	ATGACAGCGGAAAGGGTTTA	CCAGCTTCACCAGCTGTTCT	5	11526950	24325543	11506113	22393399	2A x Gy8	F2:3	Lietzow. 2015
24	SS	Seed size	sds-6	sds-6.1	3.532	0.0532	-0.41	SSR14859	CAAACCTAGCCTTAACCTTTGG	AAACCTTTTTGACGTTGAAGGA	SSR03357	AAAAGGGCAAGTCAAAACCC	GGGGAGGAAGAGAGACCCTT	6	23629402	32122847	22539732	30830015	2A x Gy8	F2:3	Lietzow. 2015
25	50SWT	50-seed weight	50swt-4	50swt-4.1	3.16	0.0467	-0.07	SSR11074	GCATGAACATGTGTATGTGCG	CGTTGTGCAAGCATACCTGT	UW083971	TGAGGGAGGCTAGAAAGCAG	TCTACAATTTCTTTCACCATCATTTC	4	2530050	24236094	2532157	19896335	2A x Gy8	F2:3	Lietzow. 2015
26	50SWT	50-seed weight	50swt-5	50swt-5.1	6.06	0.0927	0.11	SSR11264	CAATGAGTTAAAAGCCACCACA	TGCCCCATTTGTCTCTTTTT	SSR00182	ATGACAGCGGAAAGGGTTTA	CCAGCTTCACCAGCTGTTCT	5	20473120	24325543	18562209	22393399	2A x Gy8	F2:3	Lietzow. 2015
27	50SWT	50-seed weight	50swt-6	50swt-6.1	10.56	0.1704	-0.09	UWSTS0297	GCATATCAAGATAAGCCTAATTCA	TCTGAGTTCATTTGAAAGGTCA	SSR18956	CGTATGTACGACAAAATGTGAACAG	TCGAAACCTCAATACTTCTACCAA	6	25460796	27043538	24230428	25801608	2A x Gy8	F2:3	Lietzow. 2015
28	50SWT	50-seed weight	50swt-7	50swt-7.1	5.79	0.0883	-0.04	SSR04689	TCTCCGGCAGAAAGAAAAGA	TGCGTCTCCTTCTTCCTCAT	UW085407	GAGCTTTTGGGAAAAGTCA	AGAAGATGGGGCCAGAATTT	7	4636775	11866347	4791826	10737000	2A x Gy8	F2:3	Lietzow. 2015
Note:	n/a stands for not available

## Sheet: TableS6
Table S6. Consensus seed size QTL in cucumber based on QTL locations from various studies.
No.	Consensus QTL	Traits for QTL	Assoicated QTL		“Gy14 V2.0 ”		“9930 V3.0 ”		Parental Lines	Mapping Populations	References Cited
				Chr.	Position-1	Position-2	Position-1	Position-2
1	CsSS2.1	SL	sl1.4	2	9349801	29822801	9507368	19657314	D06157 × D0603	F2	Chen et al.2012
2	CsSS2.2	SL,SWD,100SWT	sl2.1	2	30222371	32798977	20059677	22636810	PI 183967 ×931	RILs	Wang et al., 2014
			swd2.2	2	30222371	32798977	20059677	22636810	PI 183967 ×931	RILs	Wang et al., 2014
			100swt2.1	2	30222371	32798977	20059677	22636810	PI 183967 ×931	RILs	Wang et al., 2014
3	CsSS3.1	SL	sl1.3	3	9229829	29822801	9387349	19657314	D06157 × D0603	F2	Chen et al.2012
4	CsSS3.2	SL,SDS	sds-3.1	3	33290019	40652814	32441140	39649180	2A x Gy8	F2:3	Lietzow. 2015
5	CsSS4.1	SL,SDS,100SWT	sl1.2	4	6219211	9229829	6089450	9387349	D06157 × D0603	F2	Chen et al.2012
			sl1.5	4	17175002	20369465	15023103	16049360	D06157 × D0603	F2	Chen et al.2012
			sds-4.1	4	2530050	8091870	2532157	7542346	2A x Gy8	F2:3	Lietzow. 2015
			50swt-4.1	4	2530050	24236094	2532157	19896335	2A x Gy8	F2:3	Lietzow. 2015
6	CsSS5.1	SL, SWD, SDS, 100SWT	sl1.1	5	6219211	29379800	6089450	27420262	D06157 × D0603	F2	Chen et al., 2012
			sl1.6	5	17175002	29379472	15023103	27419934	D06157 × D0603	F2	Chen et al., 2012
			sl5.1	5	4068484	24325543	4059030	22393399	PI 183967 ×931	RILs	Wang et al., 2014
			swd5.1	5	9966733	12185473	10336698	12198484	PI 183967 ×931	RILs	Wang et al., 2014
			100swt5.2	5	3608355	26736192	3608969	24791238	PI 183967 ×931	RILs	Wang et al., 2014
			50swt-5.1	5	20473120	24325543	18562209	22393399	2A x Gy8	F2:3	Lietzow. 2015
			sds-5.1	5	11526950	24325543	11506113	22393399	2A x Gy8	F2:3	Lietzow. 2015
7	CsSS6.1	SL,SWD,100SWT	sl6.1	6	16419103	18934337	15866245	17765365	PI 183967 ×931	RILs	Wang et al., 2014
			swd6.1	6	13373768	16419103	13342038	15866245	PI 183967 ×931	RILs	Wang et al., 2014
			100swt6.1	6	16419103	18934337	15866245	17765365	PI 183967 ×931	RILs	Wang et al., 2014
8	CsSS6.2	SDS,100SWT	sds-6.1	6	23629402	32122847	22539732	30830015	2A x Gy8	F2:3	Lietzow. 2015
			50swt-6.1	6	25460796	27043538	24230428	25801608	2A x Gy8	F2:3	Lietzow. 2015
9	CsSS7.1	100SWT	50swt-7.1	7	4636775	11866347	4791826	10737000	2A x Gy8	F2:3	Lietzow. 2015

## Sheet: TableS7
Table S7. Summary of melon seed size QTL reported in literature.
No.	Traits	Trait Description	Reported QTL	Revised QTL Name	Chr(LG)	LOD Support	PVE(%)	Additive Effect	Flanking markers							“DHL92 V3.6.1”		Parental Lines	Mapping Populations	References Cited
									Left	Marker sequence		Right	Marker sequence		Chr.	Position-1	Position-2
1	SL	Seed length	Sl5.1	Sl5.1	Chr5	3.6	10.08	0.0231	E0503	CCTTCTGTGGAGTCTAGGAGCC	TGGTTATTGGAGTTGTTGGTTGTCT	HD0507	CGTCGGTCGCTTAATGGTGTTG	CTAAGTTACAAGAGGCGGAGTGGAT	5	2918020	8893827	ms-5×HM-1	F2:3	Jiao.2017
2	SL	Seed length	Sl9.1	Sl9.1	Chr9	4.0825	10.87	0.0395	H0915	GCCAGCCTTAATACTTCTCACACGAT	TTCAACTCATCTTCCTGTAGCACCAA	BSA103	AACCATAAGCATCACCAATGACCTTG	GGAGGAGGAGCGTGTAGTGTAC	9	11625	4643228	ms-5×HM-1	F2:3	Jiao.2017
3	SL	Seed length	Sl11.1	Sl11.1	Chr11	8.2329	17.49	0.0444	E1111	AGGTGTTCGTATAGGTCCTCATCTC	CCTAACCAACAACTTGTGAGTGACA	E1110	TCTGTTCTTGCCGGTGGAGTT	ACTAAGTAGGGTGGAAATGACATCA	11	18813163	20398622	ms-5×HM-1	F2:3	Jiao.2017
4	SL	Seed length	Sl11.2	Sl11.2	Chr11	6.6018	13.47	0.0377	E1112	TGTCGCTGTCTATCTACCTCCACAT	ACTTTATGCCGCACCAACCTTCC	E1113	CTAGAGATTGAACCACCTCGCATCA	GCAGACGACCTTGAGATCACAGTT	11	20467888	22606530	ms-5×HM-1	F2:3	Jiao.2017
5	SWD	Seed width	SW11.1	swd11.1	Chr11	8.6631	19.53	0.0176	E1111	AGGTGTTCGTATAGGTCCTCATCTC	CCTAACCAACAACTTGTGAGTGACA	E1110	TCTGTTCTTGCCGGTGGAGTT	ACTAAGTAGGGTGGAAATGACATCA	11	18813163	20398622	ms-5×HM-1	F2:3	Jiao.2017
6	100SWT	100-seed weight	100SW6.1	100swt6.1	Chr6	8.385	13.55	0.3043	E0608	TTCTGACCTCCTAAGCATGAATCTG	CGCCTTATTTCGGGAACATTATGGA	E0612	ACGAGTTGTAATGAATGGCACTTGA	GCAACATAGGCAAGGACGGATG	6	14541491	21685443	ms-5×HM-1	F2:3	Jiao.2017
7	100SWT	100-seed weight	100SW6.2	100swt6.2	Chr6	5.8154	8.07	0.3005	HD0609	CCATCGTCTTGTATTGCGGTAACAG	TTACTAGAATGAGGCGTCCAACCTT	B0610	AGCACTCTCCACTACTCGATCAGAT	TTGACATAACCCAACCAGGTCTAACT	6	15714862	24853764	ms-5×HM-1	F2:3	Jiao.2017
8	SL	Seed length	SL1.1	sl1.1	Chr1	6.89	13.52	0.56	M1-14	TTGGACAGCAAGCAGAACTC	TGGCAAAGCAAACAGAGAAGT	M1-16	ATTGGCGAGAGATTGGTTGATT	GGGTGGTTGAATGATGTAGGTT	1	17678568	20245413	MR-1×M1-15	BC1P1	Ye et al., 2017
9	SL	Seed length	SL5.1	sl5.1	Chr5	5.14	9.86	0.47	M5-16	CGAGGAGCACAACCAGGACA	GCTCTTGGAATGTGAAGGAGGT	M5-17	CACTTGTCTTAACTTACGACCAATTTGACG	GAACTCTCCCACTCTCGATTTGAATAGG	5	20166768	21442861	MR-1×M1-15	BC1P1	Ye et al., 2017
10	SWD	Seed width	SD5.1	swd5.1	Chr5	5.38	11.12	0.21	M5-16	CGAGGAGCACAACCAGGACA	GCTCTTGGAATGTGAAGGAGGT	M5-17	CACTTGTCTTAACTTACGACCAATTTGACG	GAACTCTCCCACTCTCGATTTGAATAGG	5	20166768	21442861	MR-1×M1-15	BC1P1	Ye et al., 2017
11	100SWT	100-seed weight	TGW1.2	100swt1.1	Chr1	4.36	10.65	3.24	M1-14	TTGGACAGCAAGCAGAACTC	TGGCAAAGCAAACAGAGAAGT	M1-16	ATTGGCGAGAGATTGGTTGATT	GGGTGGTTGAATGATGTAGGTT	1	17678568	20245413	MR-1×M1-15	BC1P1	Ye et al., 2017
12	SL	Seed length	sl1.1	sl1.1	LG1	13.4	-	-0.2	CMMS22-2	GTTATACAAGATAGAGATAGAGAG	TTCAACTAATCCCCAAGACAAACAA	CMBR039	CTGTATTGCCACGTGTCCC	GGCAAAGAAGAAGGAAGAGTGA	1	31291032	34626328	Queen× MR-1	BC1P1	Ning et al., 2018
13	100SWT	100-seed weight	sw1.1	100swt1.1	LG1	2	-	-0.1	CMMS22-2	GTTATACAAGATAGAGATAGAGAG	TTCAACTAATCCCCAAGACAAACAA	CMBR039	CTGTATTGCCACGTGTCCC	GGCAAAGAAGAAGGAAGAGTGA	1	31291032	34626328	Queen× MR-1	BC1P1	Ning et al., 2018
14	SWD	Seed width	SWQU3.1	swd3.1	Chr3	4.11	19.2	2.7	chr03_30962715	n/a	n/a	chr03_31386360	n/a	n/a	3	30962715	31386360	Védrantais×Piel de Sapo	RILs	Pereira et al., 2018
15	SWD	Seed width	SWQU5.1	swd5.1	Chr5	4.3	19.9	2.9	chr05_24663285	n/a	n/a	chr05_25326402	n/a	n/a	5	24663285	25326402	Védrantais×Piel de Sapo	RILs	Pereira et al., 2018
16	SWD	Seed width	SWQU7.1	swd7.1	Chr7	2.91	14	-2.2	chr07_141549	n/a	n/a	chr07_654924	n/a	n/a	7	14154	654924	Védrantais×Piel de Sapo	RILs	Pereira et al., 2018
17	SWD	Seed width	SWQU8.1	swd8.1	Chr8	4.29	19.9	-2.7	chr08_4672912	n/a	n/a	chr08_5308195	n/a	n/a	8	4672912	5308195	Védrantais×Piel de Sapo	RILs	Pereira et al., 2018
18	SL	Seed length	sl7.1	sl7.1	Chr7	3.6	13.8	-0.05	HD0713	GGATTGGTATGGTTGTTGTTGTTGAC	AGTTGTTAAGTCGTCCAAGTTCCAC	E0716	TTGGAGGAGTGGTTGGGTGGTA	AGTGAGAATGGAGCGTGTATTGAGA	7	18811975	23092805	ms-5×HM1-1	F2:3	Zhang et al., 2018
19	SL	Seed length	sl11.1	sl11.1	Chr11	40.3	17.46	0.25	E1110	TCTGTTCTTGCCGGTGGAGTT	ACTAAGTAGGGTGGAAATGACATCA	E1112	TGTCGCTGTCTATCTACCTCCACAT	ACTTTATGCCGCACCAACCTTCC	11	20398602	20467598	ms-5×HM1-1	F2:3	Zhang et al., 2018
20	SL	Seed length	sl11.2	sl11.2	Chr11	32.6	11.9	-0.21	E1113	CTAGAGATTGAACCACCTCGCATCA	GCAGACGACCTTGAGATCACAGTT	XB1114	CGTTCACTTTACTCCACTTCACTTG	ATTCAATCTCTTGTGCTCTGTTCCA	11	22606530	24210773	ms-5×HM1-1	F2:3	Zhang et al., 2018
21	SWD	Seed width	sd2.1	swd2.1	Chr2	18.4	18.11	-1.51	XB0207	TCAGGCTCAAAGGTGATGCTTCTT	AATTCAGGGAGTGTCCAAGTATGCT	E0219	GACAACTCAAGGTGGTTTGGATGAC	TTGACAGACACAAACAGCAATACGA	2	8516558	25493686	ms-5×HM1-1	F2:3	Zhang et al., 2018
22	100SWT	100-seed weight	sw6.1	100swt6.1	Chr6	8.38	14	0.25	E0615	GGTAAGGCAGTAGGAGAAGATAGGTT	CTCACTTGGCACATCACTAAGGATAA	E0618	CTGTGTTCCCGAGATGCTTGCTAA	CAACCAATCCAATGACCGCCAAAG	6	28073003	35835025	ms-5×HM1-1	F2:3	Zhang et al., 2018
23	100SWT	100-seed weight	100swt11.1	100swt11.1	Chr11	6.13	14.36	0.26	E1113	CTAGAGATTGAACCACCTCGCATCA	GCAGACGACCTTGAGATCACAGTT	P1117	AGAGCATGAGGCAGATGGTAAGGA/AGAGCATGAGGCAGATGGTAAGGA		11	22606530	29904246	ms-5×HM1-1	F2:3	Zhang et al., 2018
Note:	n/a stands for not available

## Sheet: TableS8
Table S8. Consensus seed size QTL in melon based on QTL locations from various studies.
No.	Consensus QTL	Traits for QTL	Assoicated QTL		“DHL92 V3.6.1”		Parental Lines	Mapping Populations	References Cited
				Chr.	Position-1	Position-2
1	CmSS1.1	SL,100SWT	sl1.1,100swt	1	17678568	20245413	MR-1×M1-15	BC1P1	Ye et al., 2017
2	CmSS1.2	SL,101SWT	sl1.1,100swt	1	31291032	34626328	Queen× MR-1	BC1P1	Ning et al. 2018
3	CmSS2.1	SWD	swd2.1	2	8516558	25493686	ms-5×HM1-1	F2:3	Zhang et al., 2018
4	CmSS3.1	SWD	swd3.1	3	30962715	31386360	Védrantais×Piel de Sapo	RILs	Pereira et al., 2018
5	CmSS5.1	SL	sl5.1	5	2918020	8893827	ms-5×HM-1	F2:3	Jiao.2017
6	CmSS5.2	SL	sl5.1	5	20166768	21442861	MR-1×M1-15	BC1P1	Ye et al., 2017
7	CmSS5.3	SWD	swd5.1	5	24663285	25326402	Védrantais×Piel de Sapo	BC1P1	Pereira et al., 2018
8	CmSS6.1	100SWT	100swt6.1,100swt6.2	6	14541491	21685443	ms-5×HM-1	F2:3	Jiao.2017
				6	15714862	24853764	ms-5×HM-1	F2:3	Jiao.2017
9	CmSS6.2	100SWT	100swt6.1	6	28073003	35835025	ms-5×HM1-1	F2:3	Zhang et al., 2018
10	CmSS7.1	SWD	swd7.1	7	14154	654924	Védrantais×Piel de Sapo	RILs	Pereira et al., 2018
11	CmSS7.2	SL	sl7.1	7	18811975	23092805	ms-5×HM1-1	F2:3	Zhang et al., 2018
12	CmSS8.1	SWD	swd8.1	8	4672912	5308195	Védrantais×Piel de Sapo	RILs	Pereira et al., 2018
13	CmSS11.1	SL,SWD,100SWT	Sl11.1,swd11.1	11	18813163	20398622	ms-5×HM-1	F2:3	Jiao.2017
			Sl11.2	11	20467888	22606530	ms-5×HM-1	F2:3	Jiao.2017
			sl11.1	11	20398602	20467598	ms-5×HM1-1	F2:3	Zhang et al., 2018
			sl11.2	11	22606530	24210773	ms-5×HM1-1	F2:3	Zhang et al., 2018
			100swt11.1	11	22606530	29904246	ms-5×HM1-1	F2:3	Zhang et al., 2018

## Sheet: TableS9
Table S9. Annotated genes in syntenic regions harboring watermelon seed size QTL ClSS2.2, ClSS6.1, ClSS6.2 and ClSS8.2.
No.	Consensus QTL	Gene ID (97103 V2.0)	Position	Gene Function
1	ClSS2.2	Cla97C02G045330	33380592 - 33383344	Protein kinase, putative
		Cla97C02G045340	33391232 - 33400999	ubiquitin-activating enzyme E1 1
		Cla97C02G045350	33404960 - 33409130	Leucine-rich repeat receptor-like protein kinase family protein
		Cla97C02G045360	33417484 - 33419712	Glutaredoxin family protein, putative
		Cla97C02G045370	33427719 - 33430462	Receptor protein kinase, putative
		Cla97C02G045380	33433164 - 33435450	Pentatricopeptide repeat-containing protein, chloroplastic
		Cla97C02G045390	33443160 - 33445141	Acyl-CoA N-acyltransferases (NAT) superfamily protein
		Cla97C02G045400	33450842 - 33454478	BAG family molecular chaperone regulator 1-like
		Cla97C02G045410	33456368 - 33457384	Basic-leucine zipper transcription factor family protein
		Cla97C02G045420	33460362 - 33461620	Zinc transporter 6 family protein
		Cla97C02G045430**	33466621 - 33467217	Ring finger protein 2
		Cla97C02G045440	33470140 - 33477962	6-phosphofructo-2-kinase/fructose-2, 6-bisphosphatase
		Cla97C02G045450	33492402 - 33496341	Asparagine synthetase 1
		Cla97C02G045460*	33497723 - 33504258	RING/FYVE/PHD zinc finger protein
		Cla97C02G045470	33506576 - 33507409	Unknown protein
		Cla97C02G045480	33509006 - 33511757	internal alternative NAD(P)H-ubiquinone oxidoreductase A1, mitochondrial
		Cla97C02G045490	33512796 - 33514695	SelT-like protein
		Cla97C02G045500**	33518543 - 33520624	zinc finger CCCH domain-containing protein 66
		Cla97C02G045510	33520628 - 33521462	Unknown protein
		Cla97C02G045520	33530056 - 33530382	Unknown protein
		Cla97C02G045530	33530447 - 33532775	30S ribosomal protein S18, chloroplastic
2	ClSS6.1	Cla97C06G114460*	5364339-5365067	Ring finger protein, putative
		Cla97C06G114470	5373736-5374379	Ubiquitin-conjugating enzyme, E2
		Cla97C06G114480***	5398113-5399907	Protein DETOXIFICATION
		Cla97C06G114490	5424380-5424909	Protein of unknown function (DUF581)
		Cla97C06G114500	5429712-5430123	Dynein light chain
		Cla97C06G114510	5436815-5443059	Peroxisomal fatty acid beta-oxidation multifunctional protein
		Cla97C06G114520	5445911-5447434	LOW QUALITY PROTEIN: uncharacterized protein DDB_G0271670
		Cla97C06G114530	5456129-5464004	WD40 repeat
		Cla97C06G114540	5468645-5474296	UDP-glucuronic acid decarboxylase 2-like
		Cla97C06G114600***	5514801-5520845	Kinesin-like protein
		Cla97C06G114690***	5599011-5599598	protein SRC2-like
3	ClSS6.2	Cla97C06G118000	10822025-10828948	Phospholipid-transporting ATPase
		Cla97C06G118010	10943158-10943764	Unknown protein
		Cla97C06G118020	10997203-11003476	isoprenylcysteine alpha-carbonyl methylesterase ICME-like
		Cla97C06G118030	11003799-11004079	Unknown protein
		Cla97C06G118040	11076179-11078682	ABC transporter G family member 21
		Cla97C06G118050	11240480-11244300	Photosystem II CP43 reaction center protein
4	ClSS8.2	Cla97C08G154340	22400032-22400919	Ring finger protein, putative
		Cla97C08G154350	22408884-22410232	Transcription factor
		Cla97C08G154360	22438220-22439329	Ring finger protein, putative
		Cla97C08G154370	22442773-22443849	ENTH/ANTH/VHS superfamily protein
		Cla97C08G154380	22449859-22452480	Protein DETOXIFICATION
		Cla97C08G154390	22468653-22469842	purine permease 3-like
		Cla97C08G154400	22489049-22492368	purine permease 3-like
		Cla97C08G154410	22496519-22506756	Chaperone protein DNAj, putative
		Cla97C08G154420	22507139-22508773	Pentatricopeptide repeat
		Cla97C08G154430	22509889-22513292	Phosphoribosylaminoimidazole-succinocarboxamide synthase
		Cla97C08G154440	22519062-22520457	Serine hydrolase FSH
		Cla97C08G154450	22523190-22525341	Serine hydrolase FSH
		Cla97C08G154460	22527068-22529370	GLABRA2 expression modulator
		Cla97C08G154470	22534437-22535177	zinc-finger homeodomain protein 2
		Cla97C08G154480	22545528-22547687	Cytochrome b6
		Cla97C08G154490	22551477-22552991	Kinase family protein
		Cla97C08G154500	22563174-22564931	Unknown protein
		Cla97C08G154510	22581078-22581365	conserved peptide upstream open reading frame 37
		Cla97C08G154520	22581787-22585865	Unknown protein
		Cla97C08G154530	22608202-22610134	cyclin-D4-1-like
		Cla97C08G154540	22628721-22632165	protein CutA, chloroplastic
		Cla97C08G154550	22633831-22640121	Rhamnogalacturonate lyase family protein
		Cla97C08G154560	22640553-22641790	BnaC07g27580D protein
		Cla97C08G154570	22648112-22663948	E3 ubiquitin-protein ligase UPL1-like
		Cla97C08G154580	22665835-22667835	Cox19-like CHCH family protein
		Cla97C08G154590	22671309-22678172	CRT-like transporter 2
		Cla97C08G154600	22681475-22709643	Golgi-body localization protein domain isoform 3
		Cla97C08G154610	22717080-22723674	GATA transcription factor, putative
		Cla97C08G154620	22726874-22736285	GATA transcription factor 25
		Cla97C08G154630	22744930-22747773	VIN3-like protein 2
		Cla97C08G154640	22749795-22753172	double-stranded RNA-binding protein 1-like
		Cla97C08G154650	22754296-22754931	Tetratricopeptide repeat (TPR)-like superfamily protein, putative
		Cla97C08G154660	22757095-22762498	Homeodomain-like superfamily protein
		Cla97C08G154670	22762656-22762969	Unknown protein
* Potential candidates of SS QTL that also present in the syntenic region of melon SS QTL CmSS11.1
** Potential candidates of SS QTL that also present in the syntenic regions for melon SS QTL CmSS11.1 and cucumber SS QTL CsSS5.1
*** Candidate genes identified by Li et al.(2018)
